# Supplementary material for: Epigenetic Aging Acceleration in Obesity Is Slowed Down by Nutritional Ketosis Following Very Low-Calorie Ketogenic Diet (VLCKD): A New Perspective to Reverse Biological Age
Source: Nutrients. 2025 Mar 18;17(6):1060. doi: 10.3390/nu17061060 (PMC11945372; doi:10.3390/nu17061060)
Supplement: Supplementary file 1 [file nutrients-17-01060-s001.zip]

Archive with 1 entries (1 files):
- nutrients-3519048-supplementary.pdf
